# Supplementary material for: Commensal Leucothoidae (Crustacea, Amphipoda) of the Ryukyu Archipelago, Japan. Part I: ascidian-dwellers
Source: Zookeys. 2012 Jan 9;(163):13–55. doi: 10.3897/zookeys.163.2003 (PMC3253665; doi:10.3897/zookeys.163.2003)
Supplement: XML Treatment for Leucothoe [file zookeys.163.2003-treatment1.xml]

<!DOCTYPE tp:taxon-treatment
  PUBLIC "-//TaxonX//DTD Taxonomic Treatment Publishing DTD v0 20100105//EN" "tax-treatment-NSO.dtd">
<tp:taxon-treatment xmlns:tp="http://www.plazi.org/taxpub"><tp:treatment-meta><mixed-citation publication-type="journal"><person-group><name><surname>White</surname><given-names>Kristine N.</given-names></name><name><surname>Reimer</surname><given-names>James Davis</given-names></name></person-group><article-title>Commensal Leucothoidae (Crustacea, Amphipoda) of the Ryukyu Archipelago, Japan. Part I: ascidian-dwellers</article-title><source>Zookeys</source><day>9</day><month>1</month><year>2012</year><volume>2012</volume><issue>163</issue><fpage>13</fpage><lpage>55</lpage><pub-id pub-id-type="doi">10.3897/zookeys.163.2003</pub-id></mixed-citation></tp:treatment-meta><tp:nomenclature><tp:taxon-name>
                        <tp:taxon-name-part taxon-name-part-type="genus">Leucothoe</tp:taxon-name-part>
                    <object-id xmlns:xlink="http://www.w3.org/1999/xlink" xlink:type="simple">http://species-id.net/wiki/Leucothoe</object-id>
                    </tp:taxon-name><tp:taxon-authority>Leach, 1814</tp:taxon-authority></tp:nomenclature><tp:treatment-sec sec-type="Generic diagnosis"><title>Generic diagnosis.</title><p>Eyes, if present, generally well developed with 10 or more ocelli. Mandibles lacking molars, palp three articulate; right lacinia mobilis smaller than left. Maxilliped inner plates fused, palp 4–articulate; outer plates not reaching apex of palp article 1. Coxa 1–4 relatively equal in widths. Pereopods 5–7 bases generally expanded. Minimal to no sexual dimorphism.</p><!--PageBreak--></tp:treatment-sec><tp:taxon-treatment><tp:treatment-meta><mixed-citation publication-type="journal"><person-group><name><surname>White</surname><given-names>Kristine N.</given-names></name><name><surname>Reimer</surname><given-names>James Davis</given-names></name></person-group><article-title>Commensal Leucothoidae (Crustacea, Amphipoda) of the Ryukyu Archipelago, Japan. Part I: ascidian-dwellers</article-title><source>Zookeys</source><day>9</day><month>1</month><year>2012</year><volume>2012</volume><issue>163</issue><fpage>13</fpage><lpage>55</lpage><pub-id pub-id-type="doi">10.3897/zookeys.163.2003</pub-id></mixed-citation></tp:treatment-meta><tp:nomenclature><tp:taxon-name>
                        <tp:taxon-name-part taxon-name-part-type="genus">Leucothoe</tp:taxon-name-part>
                        <tp:taxon-name-part taxon-name-part-type="species">amamiensis</tp:taxon-name-part>
                    <object-id xmlns:xlink="http://www.w3.org/1999/xlink" xlink:type="simple">urn:lsid:zoobank.org:act:33B0D200-A04A-4CA1-BFEA-5710AA382B05</object-id>
                    <object-id xmlns:xlink="http://www.w3.org/1999/xlink" xlink:type="simple">http://species-id.net/wiki/Leucothoe_amamiensis</object-id>
                    </tp:taxon-name><tp:taxon-status xmlns:xlink="http://www.w3.org/1999/xlink" xlink:type="simple">sp. n.</tp:taxon-status><xref ref-type="fig" rid="F3">Figs 3</xref><xref ref-type="fig" rid="F4">4</xref></tp:nomenclature><tp:treatment-sec sec-type="Type material"><title>Type material.</title><p>Holotype male, 5.9 mm, RUMF-ZC-1654, Sanakuiwa, Amami–oshima Island patch reef (<named-content xmlns:xlink="http://www.w3.org/1999/xlink" content-type="dwc:verbatimCoordinates" xlink:type="simple">28°06'58"N, 129°22'01"E</named-content>), in branchial chamber of solitary ascidians, <italic><tp:taxon-name>Pyura microcosmus</tp:taxon-name></italic> (Savigny, 1816), 10 m, K.N. White, col., 19 March 2011 (KNWAmami2H). Paratype female, 4.7 mm, RUMF-ZC-1655, same station data as holotype.</p></tp:treatment-sec><tp:treatment-sec sec-type="Type locality"><title>Type locality.</title><p>Sanakuiwa, Amami–oshima Island, Japan (<named-content xmlns:xlink="http://www.w3.org/1999/xlink" content-type="dwc:verbatimCoordinates" xlink:type="simple">28°06'58"N, 129°22'01"E</named-content>).</p></tp:treatment-sec><tp:treatment-sec sec-type="Additional material examined"><title>Additional material examined. </title><p>1 specimen, NSMT-Cr21813, KNWAmami2E; 3 specimens, RUMF-ZC-1656, KNWAmami2H; 10 specimens, RUMF-ZC-1657, KNWAmami3A; 33 specimens, NSMT-Cr21814, KNWAmami3C; 2 specimens, RUMF-ZC-1698, KNWAmami47J.</p></tp:treatment-sec><tp:treatment-sec sec-type="Diagnosis (male)"><title>Diagnosis (male).</title><p>Mandibular palp article 2 with 17 setae. Right mandible lacinia mobilis with 2 distal rows of dentition. Coxae 1–4 with several short lateral facial setae. Gnathopod 1 coxa with 1 long medial facial seta. Gnathopod 2 basis anterior margin with 19 short and medium setae; carpus with large subdistal tooth; propodus mediofacial setal row displaced to palm. Epimeron 1 with anteroventral tuft of setae. Telson with plumose facial setae and simple marginal setae, apex truncate.</p></tp:treatment-sec><tp:treatment-sec sec-type="Description (male)"><title>Description (male).</title><p>Head. Anterior margin rounded, anterodistal margin evenly rounded; ventral cephalic keel anterior margin excavate, anteroventral margin quadrate with a simple cusp, ventral margin oblique; eyes with more than 10 ommatidia, round. Antenna 1 0.3 × body length, flagellum 8–articulate, peduncle article 1 width less than 2 × article 2, accessory flagellum 1–articulate, aesthetascs present. Antenna 2 0.3 × body length, slightly shorter than antenna 1, flagellum 3–articulate. Mandibular palp ratio of articles 1–3 1.0: 3.5: 1.5, article 2 with 17 setae, article 3 with 2 distal setae, incisors strongly dentate; left mandible with 14 raker spines, lacinia mobilis large, strongly toothed; right mandible with 15 raker spines, lacinia mobilis small, weakly dentate, with 2 rows of dentition. Upper lip asymmetrically lobate, anterior margin setose. Lower lip inner lobes fused, bare; outer lobes with moderate gape, anterior margins setose. Maxilla 1 palp 2–articulate with 3 distal slender setae; outer plate with 7 distal robust setae and 3 distal slender setae. Maxilla 2 inner plate with 2 robust and 7 slender distal setae, short row of facial setae; outer plate with 11 distal marginal setae, facial setae present. Maxilliped inner plates distal margin with v-shaped indentation, with short robust setae; outer plate inner margin smooth, reaching 0.3 × palp article 1, with simple and setulate-serrate marginal setae, facial setae present; palp article 4 subequal in length with article 3, distally acute.</p><p>Pereon. Coxae 1–4 relative widths 1.0: 1.0: 0.7: 1.4. Gnathopod 1 coxa smooth, with tiny marginal setae, anterodistal margin produced, subquadrate, posterior margin excavate, medial and lateral facial setae present; basis distally expanded, anterior <!--PageBreak-->margin with 18 setae, posterior margin bare; ischium with 1 posterodistal seta; carpus linear, length 9.1 × width, proximal margin smooth, distal margin with 3 short setae; propodus straight, palm dentate with 6 proximal setae; dactylus smooth, reaching 0.3 × propodus length. Gnathopod 2 coxa longer than broad, subequal in length with coxa<!--PageBreak--> 3, smooth, with tiny marginal setae, anterodistally rounded, distal margin straight, posterior margin straight, lateral facial setae present; basis distally expanded with 3 small anterior tubercles, anterior margin with 19 short and medium setae, posterior margin with 2 short setae; ischium with posterior, distal, and posterodistal setae; carpus 0.3 × propodus length, curved, with large subdistal tooth, anterior margin smooth; propodus with 1 mediofacial setal row displaced to palm, reaching 0.8 × propodus length, with 1 row of submarginal setae, posterior margin smooth, palm convex with 3 small and 1 major tubercle, indentation near distal end of dactylus; dactylus curved, proximal margin smooth with 1 seta, anterior margin distally subacute, reaching 0.6 × propodus length. Pereopod 3 coxa length 1.8 × width, anterodistal corner overriding distal face of coxa 2, extending below it, smooth, with tiny marginal setae, anterior margin straight, distal margin oblique, posterior margin straight, lateral facial setae present. Pereopod 4 coxa smooth, with tiny marginal setae, anterior margin tapered, distal margin produced, posterior margin excavate, lateral facial setae present. Pereopods 5–7 coxae facial setae present; bases width length ratios 1: 1.4, 1: 1.3, 1: 1.3, posterior margins smooth, setose.</p><p>Pleon. Epimeron 1 with tuft of anteroventral setae, epimera 2–3 with ventral setae; epimeron 3 posteroventral corner subquadrate, produced. Uropods 1–3 relative lengths 1.0: 0.9: 1.1. Uropod 1 peduncle and outer ramus subequal in length with inner ramus; inner ramus with 6 robust setae; outer ramus with 2 robust setae. Uropod 2 peduncle 0.8 × inner ramus length; outer ramus 0.7 × inner ramus length; inner ramus with 5 robust setae; outer ramus with 3 robust setae. Uropod 3 peduncle 1.1 × inner ramus length; outer ramus subequal in length with inner ramus; inner and outer rami each with 3 robust setae. Telson 2.7 × longer than wide, with plumose facial setae and simple marginal setae, apex truncate.</p></tp:treatment-sec><tp:treatment-sec sec-type="Female (sexually dimorphic characters)"><title>Female (sexually dimorphic characters).</title><p>Gnathopod 1 basis proximally expanded, anterior margin with 13 short setae, posterior margin with 16 short posterior setae; ischium with posterior seta; carpus distal margin with 4 short setae; propodus palm with 5 proximal setae. Gnathopod 2 basis without tubercles, anterior margin with 26 short and long setae, posterior margin with 12 short setae; ischium with 14 posterior setae, 3 anterior setae, and 2 posterodistal setae; carpus with small subdistal tooth; propodus palm with small tubercles.</p><fig id="F3" position="float" orientation="portrait"><label>Figure 3.</label><caption><p><italic><tp:taxon-name>Leucothoe amamiensis</tp:taxon-name></italic> sp. n., holotype male, 5.9 mm, RUMF-ZC-1654.</p></caption><graphic xmlns:xlink="http://www.w3.org/1999/xlink" xlink:href="ZooKeys-163-013-g003.jpg" position="float" orientation="portrait" xlink:type="simple"/></fig><fig id="F4" position="float" orientation="portrait"><label>Figure 4.</label><caption><p><italic><tp:taxon-name>Leucothoe amamiensis</tp:taxon-name></italic> sp. n., holotype male, 5.9 mm, RUMF-ZC-1654; paratype female, 4.7 mm, RUMF-ZC-1655.</p></caption><graphic xmlns:xlink="http://www.w3.org/1999/xlink" xlink:href="ZooKeys-163-013-g004.jpg" position="float" orientation="portrait" xlink:type="simple"/></fig></tp:treatment-sec><tp:treatment-sec sec-type="Etymology"><title>Etymology.</title><p>After ‘Amami’ and referring to the type locality of this species.</p></tp:treatment-sec><tp:treatment-sec sec-type="Ecology"><title>Ecology.</title><p>In branchial chamber of solitary ascidians, <italic><tp:taxon-name>Rhopalaea circula</tp:taxon-name></italic> Monniot &amp; Monniot, 2001 (Fig. 18F); <italic><tp:taxon-name>Pyura microcosmus</tp:taxon-name></italic> (Fig. 18D); and coral rubble.</p></tp:treatment-sec><tp:treatment-sec sec-type="Relationships"><title>Relationships.</title><p><italic><tp:taxon-name>Leucothoe amamiensis</tp:taxon-name></italic> is similar to <italic><tp:taxon-name>Leucothoe commensalis</tp:taxon-name></italic> Haswell, 1879, <italic><tp:taxon-name>Leucothoe wuriti</tp:taxon-name></italic> Thomas and Klebba, 2007, <italic><tp:taxon-name>Leucothoe epidemos</tp:taxon-name></italic> White and Thomas, 2009, and <italic><tp:taxon-name>Leucothoe thula</tp:taxon-name></italic> White and Thomas, 2009 in having a rounded head, single seta on the medial surface of coxa 1, a long gnathopod 1 dactylus, and a displaced gnathopod 2 mediofacial setal row. It is similar to <italic><tp:taxon-name>Leucothoe articulosa</tp:taxon-name></italic> Montagu, 1804, <italic><tp:taxon-name>Leucothoe incisa</tp:taxon-name></italic> (Robertson, 1893), and <italic><tp:taxon-name>Leucothoe procera</tp:taxon-name></italic> (Bate, 1857) in having gnathopod 2 carpus with a large subapical tooth. <italic><tp:taxon-name>Leucothoe amamiensis</tp:taxon-name></italic> is similar to <italic><tp:taxon-name>Leucothoe occulta</tp:taxon-name></italic>  Krapp-Schickel, 1975 in having coxae with facial setae. <!--PageBreak--><italic><tp:taxon-name>Leucothoe amamiensis</tp:taxon-name></italic> differs from these species in having two rows of dentition on the right mandibular lacinia mobilis, a heavily setose gnathopod 2 basis, and a telson with plumose facial setae and simple marginal setae, and truncate apex.</p><!--PageBreak--></tp:treatment-sec><tp:treatment-sec sec-type="Remarks"><title>Remarks.</title><p><italic><tp:taxon-name>Leucothoe amamiensis</tp:taxon-name></italic> has a pink-orange striped color pattern (Fig. 17B). This species appears to be endemic to Amami–oshima Island.</p></tp:treatment-sec><tp:treatment-sec sec-type="Distribution"><title>Distribution.</title><p>East China Sea: Amami–oshima Island, Kagoshima, Japan.</p></tp:treatment-sec></tp:taxon-treatment><tp:taxon-treatment><tp:treatment-meta><mixed-citation publication-type="journal"><person-group><name><surname>White</surname><given-names>Kristine N.</given-names></name><name><surname>Reimer</surname><given-names>James Davis</given-names></name></person-group><article-title>Commensal Leucothoidae (Crustacea, Amphipoda) of the Ryukyu Archipelago, Japan. Part I: ascidian-dwellers</article-title><source>Zookeys</source><day>9</day><month>1</month><year>2012</year><volume>2012</volume><issue>163</issue><fpage>13</fpage><lpage>55</lpage><pub-id pub-id-type="doi">10.3897/zookeys.163.2003</pub-id></mixed-citation></tp:treatment-meta><tp:nomenclature><tp:taxon-name>
                        <tp:taxon-name-part taxon-name-part-type="genus">Leucothoe</tp:taxon-name-part>
                        <tp:taxon-name-part taxon-name-part-type="species">elegans</tp:taxon-name-part>
                    <object-id xmlns:xlink="http://www.w3.org/1999/xlink" xlink:type="simple">urn:lsid:zoobank.org:act:9113E46D-8259-463F-BBF9-9BBB2FAA5ED4</object-id>
                    <object-id xmlns:xlink="http://www.w3.org/1999/xlink" xlink:type="simple">http://species-id.net/wiki/Leucothoe_elegans</object-id>
                    </tp:taxon-name><tp:taxon-status xmlns:xlink="http://www.w3.org/1999/xlink" xlink:type="simple">sp. n.</tp:taxon-status><xref ref-type="fig" rid="F5">Figs 5</xref><xref ref-type="fig" rid="F6">6</xref></tp:nomenclature><tp:treatment-sec sec-type="Type material"><title>Type material.</title><p>Holotype male, 4.5 mm, RUMF-ZC-1658, Isso, Yakushima Island patch reef (<named-content xmlns:xlink="http://www.w3.org/1999/xlink" content-type="dwc:verbatimCoordinates" xlink:type="simple">30°27'29"N, 130°29'22"E</named-content>), in grey-purple hard sponge, 10–12 m, K.N. White, col., 27 May 2011 (KNWYaku3A). Paratype female, 5.7 mm, RUMF-ZC-1659, same station data as holotype.</p><p><bold>Type locality.</bold> Isso, Yakushima Island, Japan (<named-content xmlns:xlink="http://www.w3.org/1999/xlink" content-type="dwc:verbatimCoordinates" xlink:type="simple">30°27'29"N, 130°29'22"E</named-content>).</p></tp:treatment-sec><tp:treatment-sec sec-type="Additional Material Examined"><title>Additional Material Examined.</title><p>8 specimens, NSMT-Cr21815, KNWYaku3B; 4 specimens, RUMF-ZC-1660, KNWYaku3L; 3 specimens, RUMF-ZC-1661, KNWYaku5C; 3 specimens, RUMF-ZC-1662, KNWOkinawa54A; 16 specimens, NSMT- Cr 21816, KNWOkinawa54I; 2 specimens, RUMF-ZC-1699, KNWOkinawa54I.</p><p><bold>Diagnosis (male).</bold> Mandibular palp article 2 robust, with 4 setae. Right mandible lacinia mobilis distal margin with 3 rows of dentition. Maxilliped outer plate inner margin tuberculate. Eye large, covering most head. Gnathopod 1 basis proximally widened; carpus elongate. Gnathopod 2 propodus with one submarginal row of robust setae; dactylus proximal margin with 2 setae, distal margin with spine; epimeron 3 posteroventral margin with small sinus.</p></tp:treatment-sec><tp:treatment-sec sec-type="Description (male)"><title>Description (male).</title><p>Head. Anterior margin truncate, anterodistal margin evenly rounded; ventral cephalic keel anterior margin transverse, anteroventral margin rounded, ventral margin straight; eyes with more than 10 ommatidia, large, round. Antenna 1 0.2 × body length, flagellum 6–articulate, peduncle article 1 width less than 2 × article 2, accessory flagellum 2–articulate. Antenna 2 0.2 × body length, subequal in length with antenna 1, flagellum 4–articulate. Mandibular palp ratio of articles 1–3 1.0: 3.5: 1.6, article 2 robust with 4 setae, article 3 with 2 distal setae, incisors strongly dentate; left mandible with 12 raker spines, lacinia mobilis large, strongly toothed; right mandible with 12 raker spines, lacinia mobilis small, weakly dentate, with 3 rows of dentition. Upper lip asymmetrically lobate, anterior margin bare. Lower lip inner lobes fused, setose, with facial setae; outer lobes with moderate gape, anterior margins setose. Maxilla 1 palp 1–articulate with 3 distal setae; outer plate with 6 distal robust setae and 5 distal slender setae. Maxilla 2 inner plate with 3 robust distal setae and 5 slender distal setae; outer plate with 4 robust distal marginal setae and 21 marginal setae. Maxilliped inner plates distal margin with arc-shaped indentation, with short robust setae and long plumose setae; outer plate inner margin tuberculate, reaching 0.2 ×<!--PageBreak--> palp article 1, inner plate plumose marginal setae; palp article 4 subequal in length with article 3, distally acute.</p><p>Pereon. Coxae 1–4 relative widths 1.0: 1.6: 1.4: 1.7. Gnathopod 1 coxa smooth, with tiny marginal setae, anterodistal margin produced, subquadrate with cusp, distal<!--PageBreak--> margin rounded, posteroventral margin narrowly rounded, facial setae absent; basis centrally expanded, anterior margin with 2 short setae, posterior margin with 2 medium setae; ischium bare; carpus linear, length 14.2 × width, proximal margin dentate, distal margin with 3 short setae; propodus curved, palm dentate with 6 distal setae; dactylus with linear striation and 1 short seta, reaching 0.2 × propodus length. Gnathopod 2 coxa broader than long, subequal to coxa 3, smooth, with tiny marginal setae, anterior margin expanded anteriorly with cusp, anterodistally subquadrate, distal margin straight, posterior margin straight, facial setae absent; basis distally expanded, anterior margin with 6 short setae, posterior margin bare; ischium with 3 distal setae and 1 posterodistal seta; carpus 0.3 × propodus length, curved, distally tapered, anterior margin dentate; propodus with 1 mediofacial setal row displaced to palm, reaching 0.7 × propodus length, with 1 row of robust submarginal setae, posterior margin smooth, palm convex with 4 major tubercles; dactylus curved, proximal margin smooth with 2 setae, distal margin with 1 tooth, anterior margin distally acute, reaching 0.7 × propodus length. Pereopod 3 coxa length 1.1 × width, anterodistal corner overriding distal face of coxa 2, extending below it, smooth, with tiny marginal setae, anterior margin expanded, distal margin slightly convex with cusps, posterior margin straight, facial setae absent. Pereopod 4 coxa smooth, with tiny marginal setae, anterior margin produced with cusp, distal margin evenly rounded, posterior margin excavate, facial setae absent. Pereopods 5–7 coxae facial setae absent; bases oval, width length ratios 1: 1.3, 1: 1.4, 1: 1.4; posterior margins serrate, setose.</p><p>Pleon. Epimera 1–2 with ventral setae, epimeron 3 bare; epimeron 3 posteroventral corner with small sinus, subquadrate. Uropods 1–3 relative lengths 1.0: 0.7: 0.7; inner and outer rami lined with short marginal setae. Uropod 1 peduncle and outer ramus subequal in length with inner ramus; inner and outer rami each with 3 robust setae. Uropod 2 peduncle 0.9 × inner ramus length; outer ramus 0.8 × inner ramus length; inner and outer rami each with 2 robust setae. Uropod 3 peduncle 1.5 × inner ramus length; outer ramus 0.9 × inner ramus length; inner and outer rami each with 2 robust setae. Telson 1.9 × longer than wide, without facial or marginal setae, apex very weakly tridentate.</p></tp:treatment-sec><tp:treatment-sec sec-type="Female (sexually dimorphic characters)"><title>Female (sexually dimorphic characters).</title><p>Gnathopod 1 basis anterior margin with 3 short setae, posterior margin with 15 medium setae; ischium with 1 posterodistal seta; carpus distal margin with 4 short setae; propodus palm with 9 distal setae. Gnathopod 2 propodus with longer robust submarginal setae.</p><fig id="F5" position="float" orientation="portrait"><label>Figure 5</label><caption><p>. <italic><tp:taxon-name>Leucothoe elegans</tp:taxon-name></italic> sp. n., holotype male, 4.5 mm, RUMF-ZC-1658.</p></caption><graphic xmlns:xlink="http://www.w3.org/1999/xlink" xlink:href="ZooKeys-163-013-g005.jpg" position="float" orientation="portrait" xlink:type="simple"/></fig><fig id="F6" position="float" orientation="portrait"><label>Figure 6.</label><caption><p><italic><tp:taxon-name>Leucothoe elegans</tp:taxon-name></italic> sp. n., holotype male, 4.5 mm, RUMF-ZC-1658; paratype female, 5.7 mm, RUMF-ZC-1659.</p></caption><graphic xmlns:xlink="http://www.w3.org/1999/xlink" xlink:href="ZooKeys-163-013-g006.jpg" position="float" orientation="portrait" xlink:type="simple"/></fig></tp:treatment-sec><tp:treatment-sec sec-type="Etymology"><title>Etymology.</title><p>After the Latin ‘elegans’, meaning tasteful, choice, fine, and referring to the elegant, elongate gnathopod 1 of males and females of this species.</p></tp:treatment-sec><tp:treatment-sec sec-type="Ecology"><title>Ecology.</title><p>In branchial chamber of solitary ascidian, <italic><tp:taxon-name>Rhopalaea circula</tp:taxon-name></italic> (Fig. 18F); grey/purple hard sponge; dark red chimney sponge; orange flame sponge; purple brown soft sponge; and orange stubby sponge.</p></tp:treatment-sec><tp:treatment-sec sec-type="Relationships"><title>Relationships.</title><p><italic><tp:taxon-name>Leucothoe elegans</tp:taxon-name></italic> is similar to <italic><tp:taxon-name>Leucothoe germanalcyone</tp:taxon-name></italic> Hirayama, 1992 in having an enlarged eye; similar to <italic><tp:taxon-name>Leucothoe flammosa</tp:taxon-name></italic> Thomas and Klebba, 2007 and <italic><tp:taxon-name>Leucothoe uschakovi</tp:taxon-name></italic> Gurjanova, 1951 in having an elongate gnathopod 1 with a centrally widened basis; and similar to <italic><tp:taxon-name>Leucothoe nagatai</tp:taxon-name></italic> in having short antennae, narrow<!--PageBreak--> pereopod 5–7 bases, and a sinuous epimeron 3. <italic><tp:taxon-name>Leucothoe elegans</tp:taxon-name></italic> differs from these species in having a dentate right mandible lacinia mobilis, female gnathopod 1 with many posterior setae, and gnathopod 2 propodus with submarginal row of robust setae.</p><!--PageBreak--></tp:treatment-sec><tp:treatment-sec sec-type="Remarks"><title>Remarks.</title><p><italic><tp:taxon-name>Leucothoe elegans</tp:taxon-name></italic> is translucent ivory in color (Fig. 17C). This species has only been collected on Yakushima Island and from Shioya Bay, on the east coast of Okinawa–jima Island, Okinawa.</p></tp:treatment-sec><tp:treatment-sec sec-type="Distribution"><title>Distribution.</title><p>East China Sea: Okinawa–jima Island, Okinawa and Yakushima Island, Kagoshima, Japan.</p></tp:treatment-sec></tp:taxon-treatment><tp:taxon-treatment><tp:treatment-meta><mixed-citation publication-type="journal"><person-group><name><surname>White</surname><given-names>Kristine N.</given-names></name><name><surname>Reimer</surname><given-names>James Davis</given-names></name></person-group><article-title>Commensal Leucothoidae (Crustacea, Amphipoda) of the Ryukyu Archipelago, Japan. Part I: ascidian-dwellers</article-title><source>Zookeys</source><day>9</day><month>1</month><year>2012</year><volume>2012</volume><issue>163</issue><fpage>13</fpage><lpage>55</lpage><pub-id pub-id-type="doi">10.3897/zookeys.163.2003</pub-id></mixed-citation></tp:treatment-meta><tp:nomenclature><tp:taxon-name>
                        <tp:taxon-name-part taxon-name-part-type="genus">Leucothoe</tp:taxon-name-part>
                        <tp:taxon-name-part taxon-name-part-type="species">nathani</tp:taxon-name-part>
                    <object-id xmlns:xlink="http://www.w3.org/1999/xlink" xlink:type="simple">urn:lsid:zoobank.org:act:ECB34479-0D69-4027-8604-CE98C89F809B</object-id>
                    <object-id xmlns:xlink="http://www.w3.org/1999/xlink" xlink:type="simple">http://species-id.net/wiki/Leucothoe_nathani</object-id>
                    </tp:taxon-name><tp:taxon-status xmlns:xlink="http://www.w3.org/1999/xlink" xlink:type="simple">sp. n.</tp:taxon-status><xref ref-type="fig" rid="F7">Figs 7</xref><xref ref-type="fig" rid="F8">8</xref></tp:nomenclature><tp:treatment-sec sec-type="Type material"><title>Type material.</title><p>Holotype male, 4.8 mm, RUMF-ZC-1663, Mizugama reef wall (<named-content xmlns:xlink="http://www.w3.org/1999/xlink" content-type="dwc:verbatimCoordinates" xlink:type="simple">26°21'35"N, 127°44'22"E</named-content>), in branchial chamber of solitary ascidian, <italic><tp:taxon-name>Herdmania</tp:taxon-name></italic>  of Lahille, 1888, 7–9 m, N.S. White col., 26 February 2011 (KNWOkinawa34J). Paratype female, 6.3 mm, RUMF-ZC-1664, same station data as holotype.</p></tp:treatment-sec><tp:treatment-sec sec-type="Type locality"><title>Type locality.</title><p>Mizugama, Okinawa, Japan (<named-content xmlns:xlink="http://www.w3.org/1999/xlink" content-type="dwc:verbatimCoordinates" xlink:type="simple">26°21'35"N, 127°44'22"E</named-content>).</p></tp:treatment-sec><tp:treatment-sec sec-type="Additional Material Examined"><title>Additional Material Examined.</title><p>2 specimens, RUMF-ZC-1665, KNWOkinawa34J; 1 specimen, KNWOkinawa42G.</p></tp:treatment-sec><tp:treatment-sec sec-type="Diagnosis (male)"><title>Diagnosis (male).</title><p>Maxilla 1 palp 1–articulate, margins constricted. Maxilliped outer plate reaching 0.4 × length of palp article 1. Male gnathopod 1 basis posterodistally expanded; carpus basally inflated; dactylus very short, reaching 0.1 × propodus length. Gnathopod 2 propodus mediofacial setal row very robust with tufts of setae, palm with 4 long tubercles and 1 large indentation.</p></tp:treatment-sec><tp:treatment-sec sec-type="Description (male)"><title>Description (male).</title><p>Head. Anterior margin rounded, anterodistal margin evenly rounded; ventral cephalic keel anterior margin excavate, anteroventral margin subquadrate, ventral margin straight; eyes with more than 10 ommatidia, oval. Antenna 1 0.3 × body length, flagellum 6–articulate, peduncle article 1 width less than 2 × article 2, accessory flagellum absent, aesthetascs present. Antenna 2 0.3 × body length, subequal in length with antenna 1, flagellum 5–articulate. Mandibular palp ratio of articles 1–3, 1.0: 3.8: 1.8, article 2 with 6 setae, article 3 with 2 distal setae, incisors strongly dentate; left mandible with 10 raker spines, lacinia mobilis large, strongly toothed; right mandible with 9 raker spines, lacinia mobilis small, weakly dentate. Upper lip asymmetrically lobate, anterior margin setose. Lower lip inner lobes fused, bare; outer lobes with moderate gape, anterior margins setose. Maxilla 1 palp 1–articulate, margins constricted, with 4 distal setae; outer plate with 6 distal robust setae and 3 distal slender setae. Maxilla 2 inner plate with 3 short distal robust setae, 3 distal slender setae, and facial setae; outer plate 3 distal serrate robust setae, 7 marginal slender setae, and facial setae. Maxilliped inner plates distal margin with v-shaped indentation, with short robust setae and long setae, with facial setae; outer plate inner margin smooth, reaching 0.4 × length of palp article 1, with 6 distal setae and 1 distal robust seta, facial setae present; palp article 4 elongate, distally acute.</p><!--PageBreak--><p>Pereon. Coxae 1–4 relative widths 1.0: 1.0: 0.8: 1.4. Gnathopod 1 coxa smooth, with tiny marginal setae, anterodistal corner produced, subtriangular, distal margin straight, posterior margin excavate, facial setae absent; basis posterodistally expanded, anterior margin with 5 short setae, posterior margin bare; ischium bare; carpus basally<!--PageBreak--> inflated, length 7.6 × width, proximal margin smooth, distal margin with 4 medium setae; propodus straight, palm smooth with 10 distal setae; dactylus smooth, reaching 0.1 × propodus length. Gnathopod 2 coxa equally as long as broad, subequal in length with coxa 3, smooth, with tiny marginal setae, anterodistally rounded, distal margin straight, posterior margin straight, facial setae absent; basis distally expanded, stout, with 3 small anterodistal tubercles, anterior margin with 9 short-medium length setae, posterior margin with 1 seta; ischium with 2 posterodistal setae; carpus 0.4 × propodus length, straight, distally tapered, anterior margin dentate; propodus with 1 mediofacial setal row displaced to palm, reaching 0.7 × propodus length, with 1 row of submarginal setae, posterior margin smooth, palm convex with 4 major tubercles; dactylus recurved, proximal margin smooth, bare, anterior margin distally acute, reaching 0.5 × propodus length. Pereopod 3 coxa length 1.4 × width, anterodistal corner overriding distal face of coxa 2, not extending below it, smooth, bare, anterior margin straight, distal margin oblique, posterior margin straight, facial setae absent. Pereopod 4 coxa smooth, bare, anterior margin produced, distal margin evenly rounded, posterior margin tapered, facial setae absent. Pereopod 5 coxa facial seta present, pereopods 6–7 coxae facial setae absent; bases oval, width length ratios 1:1.6, 1:1.6, 1:1.5, posterior margins smooth, setose.</p><p>Pleon. Epimera 1–2 with ventral setae, epimeron 3 bare; epimeron 3 posteroventral corner rounded. Uropods 1–3 relative lengths 1.0: 0.6: 0.8; inner and outer rami lined with short marginal setae. Uropod 1 peduncle 1.1 × inner ramus length; outer ramus subequal in length with inner ramus; inner ramus with 6 robust seate; outer ramus with 3 robust setae. Uropod 2 peduncle 0.7 × inner ramus length; outer ramus 0.8 × inner ramus length; inner ramus with 1 robust seta; outer ramus with 3 robust seate. Uropod 3 peduncle 1.4 × inner ramus length; outer ramus subequal in length with inner ramus; inner and outer rami each with 1 robust seta. Telson 2.2 × longer than wide, apex weakly tridentate.</p></tp:treatment-sec><tp:treatment-sec sec-type="Female (sexually dimorphic characters)"><title>Female (sexually dimorphic characters).</title><p>Gnathopod 1 basis anterior margin with 15 short setae; carpus linear, distal margin with 7 longer setae. Gnathopod 2 basis anterior margin with 21 short setae; carpus anterior margin smooth; dactylus with two proximal setae.</p><fig id="F7" position="float" orientation="portrait"><label>Figure 7.</label><caption><p><italic><tp:taxon-name>Leucothoe nathani</tp:taxon-name></italic> sp. n., holotype male, 4.8 mm, RUMF-ZC-1663.</p></caption><graphic xmlns:xlink="http://www.w3.org/1999/xlink" xlink:href="ZooKeys-163-013-g007.jpg" position="float" orientation="portrait" xlink:type="simple"/></fig><fig id="F8" position="float" orientation="portrait"><label>Figure 8.</label><caption><p><italic><tp:taxon-name>Leucothoe nathani</tp:taxon-name></italic> sp. n., holotype male, 4.8 mm, RUMF-ZC-1663; paratype female, 6.3 mm, RUMF-ZC-1664.</p></caption><graphic xmlns:xlink="http://www.w3.org/1999/xlink" xlink:href="ZooKeys-163-013-g008.jpg" position="float" orientation="portrait" xlink:type="simple"/></fig></tp:treatment-sec><tp:treatment-sec sec-type="Etymology"><title>Etymology.</title><p>Named for Nathan Stuart White, amphipod collector extraordinaire, who collected the type specimens of this species. Nathan has provided tremendous support and assistance throughout all sampling efforts in the Ryukyu Archipelago.</p></tp:treatment-sec><tp:treatment-sec sec-type="Ecology"><title>Ecology.</title><p>In branchial chamber of solitary ascidian, <italic><tp:taxon-name>Herdmania</tp:taxon-name></italic> (Fig. 18A) and compound ascidian, <italic><tp:taxon-name>Clavelina</tp:taxon-name></italic> of Savigny, 1816 (Fig. 18C).</p></tp:treatment-sec><tp:treatment-sec sec-type="Relationships"><title>Relationships.</title><p><italic><tp:taxon-name>Leucothoe nathani</tp:taxon-name></italic> is similar to <italic><tp:taxon-name>Leucothoe nagatai</tp:taxon-name></italic> in having short antennae, an elongate maxilliped outer plate inner margin, a short gnathopod 1 dactyl, a heavily setose gnathopod 2 propodus medial surface, and narrow pereopod 5-7 bases. This species differs in having a smooth maxilliped outer plate inner margin, slenderner gnathopod 1 carpus (length 7.6 × width compared to length 6.6 × width in <italic><tp:taxon-name>Leucothoe nagatai</tp:taxon-name></italic>), and a longer telson (2.2 × longer than wide compared to 1.8 × longer than wide in <italic><tp:taxon-name>Leucothoe nagatai</tp:taxon-name></italic>).</p></tp:treatment-sec><tp:treatment-sec sec-type="Remarks"><title>Remarks.</title><p><italic><tp:taxon-name>Leucothoe nathani</tp:taxon-name></italic> is orange in color with robust dark orange stripes along pereonites (Fig. 17D). This species has been collected from only one location in February and April, two of the coldest months on Okinawa–jima Island.</p></tp:treatment-sec><tp:treatment-sec sec-type="Distribution"><title>Distribution.</title><p>East China Sea: Okinawa–jima Island, Japan.</p><!--PageBreak--></tp:treatment-sec></tp:taxon-treatment><tp:taxon-treatment><tp:treatment-meta><mixed-citation publication-type="journal"><person-group><name><surname>White</surname><given-names>Kristine N.</given-names></name><name><surname>Reimer</surname><given-names>James Davis</given-names></name></person-group><article-title>Commensal Leucothoidae (Crustacea, Amphipoda) of the Ryukyu Archipelago, Japan. Part I: ascidian-dwellers</article-title><source>Zookeys</source><day>9</day><month>1</month><year>2012</year><volume>2012</volume><issue>163</issue><fpage>13</fpage><lpage>55</lpage><pub-id pub-id-type="doi">10.3897/zookeys.163.2003</pub-id></mixed-citation></tp:treatment-meta><tp:nomenclature><tp:taxon-name>
                        <tp:taxon-name-part taxon-name-part-type="genus">Leucothoe</tp:taxon-name-part>
                        <tp:taxon-name-part taxon-name-part-type="species">obuchii</tp:taxon-name-part>
                    <object-id xmlns:xlink="http://www.w3.org/1999/xlink" xlink:type="simple">urn:lsid:zoobank.org:act:590FEF5F-1261-4F6E-B4F5-07B7940CD81B</object-id>
                    <object-id xmlns:xlink="http://www.w3.org/1999/xlink" xlink:type="simple">http://species-id.net/wiki/Leucothoe_obuchii</object-id>
                    </tp:taxon-name><tp:taxon-status xmlns:xlink="http://www.w3.org/1999/xlink" xlink:type="simple">sp. n.</tp:taxon-status><xref ref-type="fig" rid="F9">Figs 9</xref><xref ref-type="fig" rid="F10">10</xref></tp:nomenclature><tp:treatment-sec sec-type="Type material"><title>Type material.</title><p>Holotype male, 4 mm, RUMF-ZC-1666, Tettou–mae–oki, Oura–wan Bay (<named-content xmlns:xlink="http://www.w3.org/1999/xlink" content-type="dwc:verbatimCoordinates" xlink:type="simple">26°32'43"N, 128°02'56"E</named-content>), muddy sand slope, in branchial chamber of solitary ascidian <italic><tp:taxon-name>Rhopalaea</tp:taxon-name></italic> of Phillippi, 1843 (clear with black and yellow lines), 24 m, M. Obuchi, col., 4 March 2011 (KNWOkinawa37A). Paratype female, 3.8 mm, RUMF-ZC-1667, same station data as holotype.</p></tp:treatment-sec><tp:treatment-sec sec-type="Type locality"><title>Type locality.</title><p>Tettou–mae–oki, Oura–wan Bay, Okinawa, Japan (<named-content xmlns:xlink="http://www.w3.org/1999/xlink" content-type="dwc:verbatimCoordinates" xlink:type="simple">26°32'43"N, 128°02'56"E</named-content>).</p></tp:treatment-sec><tp:treatment-sec sec-type="additional material examined"><title>additional material examined.</title><p>5 specimens, RUMF-ZC-1668, KNWAmami3F; 2 specimens, NSMT-Cr21817, KNWOkinawa48A; 2 specimens, NSMT –Cr21818, KNWYaku3K; 1 specimen, NSMT –Cr21819, KNWYaku5N.</p></tp:treatment-sec><tp:treatment-sec sec-type="Diagnosis (male)"><title>Diagnosis (male).</title><p>Maxilla 1 palp 1–articulate. Maxilliped outer plate inner margin tuberculate, reaching 0.7 × palp article 1. Gnathopod 1 basis centrally widened; carpus with 4 long distal setae; propodus inflated; dactylus short, reaching 0.2 × propodus length. Pereopods 5–7 bases narrow, oval; epimeron 3 posteroventral margin with small sinus.</p></tp:treatment-sec><tp:treatment-sec sec-type="Description (male)"><title>Description (male).</title><p>Head. Anterior margin rounded, anterodistal margin evenly rounded; ventral cephalic keel anterior margin transverse, anteroventral margin rounded, ventral margin excavate; eyes with more than 10 ommatidia, oval. Antenna 1 0.3 × body length, flagellum 7–articulate, peduncle article 1 width less than 2 × article 2, accessory flagellum 1–articulate, aesthetascs present. Antenna 2 0.2 × body length, shorter than antenna 1, flagellum 3–articulate. Mandibular palp ratio of articles 1–3 1.0: 2.5: 1.2, article 2 and 3 each with 2 distal setae, incisors strongly dentate; left mandible with 7 raker spines, lacinia mobilis large, strongly toothed; right mandible with 8 raker spines, lacinia mobilis small, weakly dentate. Upper lip asymmetrically lobate, anterior margin setose. Lower lip inner lobes fused, setose; outer lobes with moderate gape, anterior margins setose, with facial setae. Maxilla 1 palp 1–articulate with 3 distal setae; outer plate with 6 distal robust setae and 3 distal slender setae. Maxilla 2 inner plate with 4 distal and 4 marginal setae; outer plate with 5 robust distal setae and 4 marginal setae. Maxilliped inner plates distal margin with v-shaped indentation, with short robust setae; outer plate inner margin tuberculate, reaching 0.7 × palp article 1, with 1 simple distal seta; palp article 4 subequal in length with article 3, distally acute.</p><p>Pereon. Coxae 1–4 relative widths 1.0: 1.5: 1.2: 1.8. Gnathopod 1 coxa smooth, bare, anterodistal corner produced, subquadrate with cusp, distal margin straight, posterior margin excavate, facial setae absent; basis centrally widened, anterior margin with 2 short setae, posterior margin with 2 short setae; ischium bare; carpus linear, length 7.1 × width, proximal margin dentate, distal margin with 4 long setae; propodus curved, slightly inflated, palm smooth with 3–5 distal setae; dactylus smooth, reaching 0.2 × propodus length. Gnathopod 2 coxa broader than long, subequal to <!--PageBreak-->coxa 3, smooth, bare, anterodistally rounded, distal margin straight, posterior margin straight, facial setae absent; basis distally expanded, anterior margin with 4 setae, posterior margin bare; ischium bare; carpus 0.4 × propodus length, straight, distally tapered, anterior margin with indentation; propodus with 1 mediofacial setal row<!--PageBreak--> displaced below midline, reaching 0.7 × propodus length, with 1 row of submarginal setae, posterior margin smooth, palm convex with 4 major tubercles; dactylus curved, proximal margin smooth, bare, anterior margin distally acute, reaching 0.4 × propodus length. Pereopod 3 coxa length 1.2 × width, anterodistal corner overriding <!--PageBreak-->distal face of coxa 2, extending below it, smooth, bare, anterior margin expanded, distal margin straight, posterior margin straight, facial setae absent. Pereopod 4 coxa smooth, bare, anterior margin tapered with cusp, distal margin evenly rounded, posterior margin tapered, facial setae absent. Pereopods 5–7 coxae facial setae absent; bases oval, width length ratios 1: 1.5, 1: 1.5, 1:1.5, posterior margins smooth, setose.</p><p>Pleon. Epimeron 1 bare; epimera 2–3 with ventral setae; epimeron 3 posteroventral corner slightly sinuous, rounded. Uropods 1–3 relative lengths 1.0: 0.7: 0.7; inner and outer rami lined with short marginal setae. Uropod 1 peduncle and outer ramus subequal in length with inner ramus; inner ramus with 1 robust seta; outer ramus with 3 robust setae. Uropod 2 peduncle subequal in length with inner ramus; outer ramus 0.8 × inner ramus length; inner ramus with 1 robust seta; outer ramus with 2 robust setae. Uropod 3 peduncle 1.4 × inner ramus length; outer ramus 0.8 × inner ramus length; inner and outer rami without robust setae. Telson 1.9 × longer than wide, apex weakly tridentate.</p></tp:treatment-sec><tp:treatment-sec sec-type="Female (sexually dimorphic characters)"><title>Female (sexually dimorphic characters).</title><p>Gnathopod 1 basis anterior margin with 4 setae, posterior margin with 1 posterodistal seta. Gnathopod 2 basis anterior margin with 1 seta; carpus anterior margin smooth.</p><fig id="F9" position="float" orientation="portrait"><label>Figure 9.</label><caption><p><italic><tp:taxon-name>Leucothoe obuchii</tp:taxon-name></italic> sp. n., holotype male, 4.0 mm, RUMF-ZC-1666.</p></caption><graphic xmlns:xlink="http://www.w3.org/1999/xlink" xlink:href="ZooKeys-163-013-g009.jpg" position="float" orientation="portrait" xlink:type="simple"/></fig><fig id="F10" position="float" orientation="portrait"><label>Figure 10.</label><caption><p><italic><tp:taxon-name>Leucothoe obuchii</tp:taxon-name></italic> sp. n., holotype male, 4.0 mm, RUMF-ZC-1666; paratype female, 3.8 mm, RUMF-ZC-1667.</p></caption><graphic xmlns:xlink="http://www.w3.org/1999/xlink" xlink:href="ZooKeys-163-013-g010.jpg" position="float" orientation="portrait" xlink:type="simple"/></fig></tp:treatment-sec><tp:treatment-sec sec-type="Etymology"><title>Etymology.</title><p>Named for “General” Masami Obuchi, who collected the type specimens of this species. Dr. Obuchi has provided invaluable sampling and logistical support for this research in the Ryukyu Archipelago.</p></tp:treatment-sec><tp:treatment-sec sec-type="Ecology"><title>Ecology.</title><p>In branchial chamber of solitary ascidians, <italic><tp:taxon-name>Rhopalaea</tp:taxon-name></italic> (Fig. 18B) and <italic><tp:taxon-name>Rhopalaea circula</tp:taxon-name></italic> (Fig. 18F); and coral rubble.</p></tp:treatment-sec><tp:treatment-sec sec-type="Relationships"><title>Relationships.</title><p><italic><tp:taxon-name>Leucothoe obuchii</tp:taxon-name></italic> is similar to <italic><tp:taxon-name>Leucothoe nagatai</tp:taxon-name></italic> in having short antennae, an elongate tuberculate maxilliped outer plate inner margin, a short gnathopod 1 dactyl, and narrow pereopod 5-7 bases. This species differs in having a much less setose gnathopod 2 propodus medial surface. <italic><tp:taxon-name>Leucothoe nagatai</tp:taxon-name></italic> has robust tufts of mediofacial setae covering most of the proximal surface of the propodus compared to single mediofacial and submarginal setal rows in <italic><tp:taxon-name>Leucothoe obuchii</tp:taxon-name></italic>.</p></tp:treatment-sec><tp:treatment-sec sec-type="Remarks"><title>Remarks.</title><p><italic><tp:taxon-name>Leucothoe obuchii</tp:taxon-name></italic> is opaque ivory in color (Fig. 17E). In most collections of this species there was one specimen at the base of the branchial chamber of each ascidian collected. Rarely, there were one large and one small amphipod living together.</p></tp:treatment-sec><tp:treatment-sec sec-type="Distribution"><title>Distribution.</title><p>East China Sea: Okinawa–jima Island (Okinawa), Tokunoshima Island, Amami–oshima Island, and Yakushima Island (all Kagoshima), Japan.</p></tp:treatment-sec></tp:taxon-treatment><tp:taxon-treatment><tp:treatment-meta><mixed-citation publication-type="journal"><person-group><name><surname>White</surname><given-names>Kristine N.</given-names></name><name><surname>Reimer</surname><given-names>James Davis</given-names></name></person-group><article-title>Commensal Leucothoidae (Crustacea, Amphipoda) of the Ryukyu Archipelago, Japan. Part I: ascidian-dwellers</article-title><source>Zookeys</source><day>9</day><month>1</month><year>2012</year><volume>2012</volume><issue>163</issue><fpage>13</fpage><lpage>55</lpage><pub-id pub-id-type="doi">10.3897/zookeys.163.2003</pub-id></mixed-citation></tp:treatment-meta><tp:nomenclature><tp:taxon-name>
                        <tp:taxon-name-part taxon-name-part-type="genus">Leucothoe</tp:taxon-name-part>
                        <tp:taxon-name-part taxon-name-part-type="species">trulla</tp:taxon-name-part>
                    <object-id xmlns:xlink="http://www.w3.org/1999/xlink" xlink:type="simple">urn:lsid:zoobank.org:act:211A291A-EBDE-47F1-86F6-3BE9D376049D</object-id>
                    <object-id xmlns:xlink="http://www.w3.org/1999/xlink" xlink:type="simple">http://species-id.net/wiki/Leucothoe_trulla</object-id>
                    </tp:taxon-name><tp:taxon-status xmlns:xlink="http://www.w3.org/1999/xlink" xlink:type="simple">sp. n.</tp:taxon-status><xref ref-type="fig" rid="F11">Figs 11</xref><xref ref-type="fig" rid="F12">12</xref></tp:nomenclature><tp:treatment-sec sec-type="Type material"><title>Type material.</title><p>Holotype male, 4.3 mm, RUMF-ZC-1669, Inoda Beach patch reef (<named-content xmlns:xlink="http://www.w3.org/1999/xlink" content-type="dwc:verbatimCoordinates" xlink:type="simple">24°27'46"N, 124°15'13"E</named-content>), coral rubble, K.N. White col. 20 April 2011 (KNWIshigaki3G). Paratype female, 4.4 mm, RUMF-ZC-1670, same station data as holotype.</p></tp:treatment-sec><tp:treatment-sec sec-type="Type locality"><title>Type locality.</title><p>Inoda Beach, Ishigaki, Japan (<named-content xmlns:xlink="http://www.w3.org/1999/xlink" content-type="dwc:verbatimCoordinates" xlink:type="simple">24°27'46"N, 124°15'13"E</named-content>).</p><!--PageBreak--></tp:treatment-sec><tp:treatment-sec sec-type="Additional material examined"><title>Additional material examined.</title><p>2 specimens, RUMF-ZC-1671, KNWIriomote4A; 3 specimens, NSMT –Cr21820, KNWIshigaki3G.</p></tp:treatment-sec><tp:treatment-sec sec-type="Diagnosis (male)"><title>Diagnosis (male).</title><p>Maxilla 1 palp 1–articulate, margins constricted. Gnathopod 1 coxa posterior margin distally serrate. Gnathopod 2 coxa distal margin serrate; carpus distally truncate, spoon-like; propodus mediofacial setal row displaced to midline.</p><!--PageBreak--></tp:treatment-sec><tp:treatment-sec sec-type="Description (male)"><title>Description (male).</title><p>Head. Anterior margin rounded, anterodistal margin evenly rounded; ventral cephalic keel anterior margin excavate, anteroventral margin rounded with an anteriorly projecting cusp, ventral margin straight; eyes with more than 10 ommatidia, round. Antenna 1 0.4 × body length, flagellum 10–articulate, peduncle article 1 width less than 2 × article 2, accessory flagellum 1–articulate, aesthetascs present. Antenna 2 0.3 × body length, shorter than antenna 1, flagellum 5–articulate. Mandibular palp ratio of articles 1–3, 1.0: 2.7: 1.4, article 2 with 5–6 setae, article 3 with 2 distal setae, incisors weakly dentate; left mandible with 7 raker spines, lacinia mobilis large, strongly toothed; right mandible with 7 raker spines, lacinia mobilis small, weakly dentate. Upper lip asymmetrically lobate, anterior margin setose. Lower lip inner lobes fused, bare; outer lobes with moderate gape, anterior margins setose. Maxilla 1 palp 1–articulate, margins constricted, with 3 distal setae; outer plate with 7 distal robust setae. Maxilla 2 inner plate with 5 distal setae, 3 marginal setae, and facial setae; outer plate with 4 robust distal setae and 15 marginal setae. Maxilliped inner plates distal margin with v-shaped indentation, with short robust setae and short setae; outer plate inner margin smooth, reaching 0.2 × length of palp article 1, with simple and plumose marginal setae, facial setae absent; palp article 4 subequal in length with article 3, distally acute.</p><p>Pereon. Coxae 1–4 relative widths 1.0: 1.3: 1.1: 1.8. Gnathopod 1 coxa smooth, with tiny marginal setae, smooth, anterodistal margin produced, subquadrate with cusp, distal margin straight, posterior margin excavate, distally serrate, facial setae absent; basis linear, anterior margin with 6 setae, posterior margin bare; ischium bare; carpus linear, length 19.8 × width, proximal margin dentate, distal margin with 3 short setae; propodus straight, palm dentate with 5 distal setae; dactylus smooth, reaching 0.4 × propodus length. Gnathopod 2 coxa longer than broad, subequal to coxa 3, smooth, with tiny marginal setae, distal margin serrate, anterodistally rounded, distal margin straight, posterior margin straight, facial setae absent; basis distally expanded, anterior margin with 6 short setae, posterior margin bare; ischium bare; carpus 0.3 × propodus length, curved, distally truncate, spoon-like, anterior margin smooth; propodus with 1 slightly displaced mediofacial setal row, reaching 0.6 × propodus length, with 1 row of submarginal setae, posterior margin smooth, palm convex with 3 major and 2 minor tubercles; dactylus curved, proximal margin smooth, bare, anterior margin distally subacute, reaching 0.7 × propodus length. Pereopod 3 coxa length 1.3 × width, anterodistal corner overriding distal face of coxa 2, extending below it, smooth, bare, anterior margin straight, distal margin oblique, posterior margin straight, facial setae absent. Pereopod 4 coxa smooth, bare, anterior margin straight, distal margin evenly rounded, posterior margin excavate, facial setae absent. Pereopods 5–7 coxae facial setae absent; bases slightly posteriorly tapered, width length ratios 1: 1.3, 1: 1.3, 1: 1.4; posterior margins smooth, bare.</p><p>Pleon. Epimera 1–3 with ventral setae; epimeron 3 posteroventral corner rounded. Uropods 1–2 relative lengths 1.0: 0.8. Uropod 1 peduncle 0.9 × inner ramus length; outer ramus 0.9 × inner ramus length; inner ramus with 5 robust seta; outer ramus with 8 robust setae. Uropod 2 peduncle 0.9 × inner ramus length; outer ramus 0.7 × <!--PageBreak-->inner ramus length; inner and outer rami each with 4 robust setae. Uropod 3 missing. Telson 2.3 × longer than wide, apex weakly tridentate.</p></tp:treatment-sec><tp:treatment-sec sec-type="Female (sexually dimorphic characters)"><title>Female (sexually dimorphic characters).</title><p>Gnathopod 1 basis anterior margin with 5 setae, posterior margin with 4 setae; carpus distal margin with 2 short setae. Gnathopod 2 basis anterior margin with 13 short and medium setae; ischium with 2 distal setae; carpus truncate, not spoon-like; propodus palm with smaller tubercles. Uropod 3 peduncle 0.7 × inner ramus length; outer ramus broken; inner and outer rami with robust setae.</p><fig id="F11" position="float" orientation="portrait"><label>Figure 11.</label><caption><p><italic><tp:taxon-name>Leucothoe trulla</tp:taxon-name></italic> sp. n., holotype male, 4.3 mm, RUMF-ZC-1669; paratype female, 4.4 mm, RUMF-ZC-1670.</p></caption><graphic xmlns:xlink="http://www.w3.org/1999/xlink" xlink:href="ZooKeys-163-013-g011.jpg" position="float" orientation="portrait" xlink:type="simple"/></fig><fig id="F12" position="float" orientation="portrait"><label>Figure 12.</label><caption><p><italic><tp:taxon-name>Leucothoe trulla</tp:taxon-name></italic> sp. n., holotype male, 4.3 mm, RUMF-ZC-1669; paratype female, 4.4 mm, RUMF-ZC-1670.</p></caption><graphic xmlns:xlink="http://www.w3.org/1999/xlink" xlink:href="ZooKeys-163-013-g012.jpg" position="float" orientation="portrait" xlink:type="simple"/></fig></tp:treatment-sec><tp:treatment-sec sec-type="Etymology"><title>Etymology.</title><p>After the Latin ‘trulla’, meaning ‘stirring spoon, skimmer’ and referring to the spoon-like carpus on male gnathopod 2.</p></tp:treatment-sec><tp:treatment-sec sec-type="Ecology"><title>Ecology.</title><p>In branchial chamber of solitary ascidian, <italic><tp:taxon-name>Herdmania</tp:taxon-name></italic> (Fig. 18A); and coral rubble.</p></tp:treatment-sec><tp:treatment-sec sec-type="Relationships"><title>Relationships.</title><p><italic><tp:taxon-name>Leucothoe trulla</tp:taxon-name></italic> is similar to <italic><tp:taxon-name>Leucothoe commensalis</tp:taxon-name></italic>, <italic><tp:taxon-name>Leucothoe wuriti</tp:taxon-name></italic>, <italic><tp:taxon-name>Leucothoe epidemos</tp:taxon-name></italic>, and <italic><tp:taxon-name>Leucothoe thula</tp:taxon-name></italic>. The members of this “<italic><tp:taxon-name>Leucothoe commensalis</tp:taxon-name></italic> group” share a rounded head, long gnathopod 1 dactylus, a displaced gnathopod 2 propodus mediofacial setal row, and wide pereopod 5-7 bases. This species is also similar to <italic><tp:taxon-name>Leucothoe alata</tp:taxon-name></italic>, <italic><tp:taxon-name>Leucothoe dentata</tp:taxon-name></italic> Ledoyer, 1973, <italic><tp:taxon-name>Leucothoe denticulata</tp:taxon-name></italic> Costa, 1853, <italic><tp:taxon-name>Leucothoe epidemos</tp:taxon-name></italic>, <italic><tp:taxon-name>Leucothoe lihue</tp:taxon-name></italic> Barnard, 1970, <italic><tp:taxon-name>Leucothoe rudicula</tp:taxon-name></italic> White and Thomas, 2009,and <italic><tp:taxon-name>Leucothoe tolkieni</tp:taxon-name></italic> Vinogradov, 1990 in having a spoon-like gnathopod 2 carpus. This species differs from all of these species in having a ventral cephalic keel with an excavate anterior margin; constricted margins on the maxilla 1 palp, a serrate coxa 1 posteroventral margin; a serrate distal coxa 2 margin; and a rounded epimeron 3 posteroventral corner.</p></tp:treatment-sec><tp:treatment-sec sec-type="Remarks"><title>Remarks.</title><p><italic><tp:taxon-name>Leucothoe trulla</tp:taxon-name></italic> has faint pink-red stripes along pereonite edges and a slightly darker “saddleback” color in the middle (Fig. 17F). This species is endemic to the southern Ryukyu Islands.</p></tp:treatment-sec><tp:treatment-sec sec-type="Distribution"><title>Distribution.</title><p>East China Sea: Ishigaki–jima Island and Iriomote–jima Island, Okinawa, Japan.</p></tp:treatment-sec></tp:taxon-treatment><tp:taxon-treatment><tp:treatment-meta><mixed-citation publication-type="journal"><person-group><name><surname>White</surname><given-names>Kristine N.</given-names></name><name><surname>Reimer</surname><given-names>James Davis</given-names></name></person-group><article-title>Commensal Leucothoidae (Crustacea, Amphipoda) of the Ryukyu Archipelago, Japan. Part I: ascidian-dwellers</article-title><source>Zookeys</source><day>9</day><month>1</month><year>2012</year><volume>2012</volume><issue>163</issue><fpage>13</fpage><lpage>55</lpage><pub-id pub-id-type="doi">10.3897/zookeys.163.2003</pub-id></mixed-citation></tp:treatment-meta><tp:nomenclature><tp:taxon-name>
                        <tp:taxon-name-part taxon-name-part-type="genus">Leucothoe</tp:taxon-name-part>
                        <tp:taxon-name-part taxon-name-part-type="species">vulgaris</tp:taxon-name-part>
                    <object-id xmlns:xlink="http://www.w3.org/1999/xlink" xlink:type="simple">urn:lsid:zoobank.org:act:C8E57473-2175-403A-93E4-77F590BF5EBC</object-id>
                    <object-id xmlns:xlink="http://www.w3.org/1999/xlink" xlink:type="simple">http://species-id.net/wiki/Leucothoe_vulgaris</object-id>
                    </tp:taxon-name><tp:taxon-status xmlns:xlink="http://www.w3.org/1999/xlink" xlink:type="simple">sp. n.</tp:taxon-status><xref ref-type="fig" rid="F13">Figs 13</xref><xref ref-type="fig" rid="F14">14</xref></tp:nomenclature><tp:treatment-sec sec-type="Type material"><title>Type material.</title><p>Holotype male, 4.8 mm, RUMF-ZC-1672, Zanpa Cape reef wall (<named-content xmlns:xlink="http://www.w3.org/1999/xlink" content-type="dwc:verbatimCoordinates" xlink:type="simple">26°26'27.19"N, 127°43'03"E</named-content>), in branchial chamber of solitary ascidian, <italic><tp:taxon-name>Pyura</tp:taxon-name></italic> of Molina, 1782, 10–30 m, K.N. White and N.S. White col., 13 December 2010 (KNWOkinawa23A). Paratype female, 4.2 mm, RUMF-ZC-1673, same station data as holotype.</p></tp:treatment-sec><tp:treatment-sec sec-type="Type locality"><title>Type locality.</title><p>Zanpa Cape, Okinawa, Japan (<named-content xmlns:xlink="http://www.w3.org/1999/xlink" content-type="dwc:verbatimCoordinates" xlink:type="simple">26°26'27"N, 127°43'03"E</named-content>).</p></tp:treatment-sec><tp:treatment-sec sec-type="Additional Material Examined"><title>Additional Material Examined.</title><p>1 specimen, RUMF-ZC-1674, KNWOkinawa12F ; 1 specimen, RUMF-ZC-1675, KNWOkinawa11E ; 1 specimen, RUMF-ZC-1676, KNWJap10-9-8A ; 1 specimen, RUMF-ZC-1677, KNWOkinawa14H; 1<!--PageBreak--> specimen, RUMF-ZC-1678, KNWOkinawa16E; 1 specimen, RUMF-ZC-1679, KNWOkinawa21F; 2 specimens, RUMF-ZC-1680, KNWOkinawa26A; 2 specimens, RUMF-ZC-1681, KNWOkinawa24B; 1 specimen, RUMF-ZC-1682, KNWOkinawa25F; 3 specimens, RUMF-ZC-1683, KNWOkinawa27C; 2 specimens, RUMF-ZC-1684, KNWOkinawa27B; 1 specimen, RUMF-ZC-1685, KNWOkinawa29A; 2 specimens, RUMF-ZC-1686, KNWOkinawa29E; 1 specimen, RUMF-ZC-1687, KNWOkinawa31D; 1 specimen, RUMF-ZC-1688, KNWOkinawa36B; 1 specimen, RUMF-ZC-1689, KNWOkinawa36F ; 1 specimen, NSMT-Cr21821, KNWOkinawa37E; 2 specimens, NSMT –Cr21822, KNWOkinawa38A; 1 specimen, NSMT –Cr21823, KNWOkinawa39M; 12 specimens, NSMT –Cr21824, KNWOkinawa42F ; 1 specimen, NSMT - Cr21825, KNWIshigaki4E; 3 specimens, NSMT - Cr21826, KNWIriomote2A; 3 specimens, NSMT - Cr21827, KNWIriomote2D; 2 specimens, NSMT - Cr21828, KNWYaku3P; 1 specimen, NSMT - Cr21829, KNWYaku3Q; 2 specimens, NSMT - Cr21830, KNWOkinawa51B; 2 specimens, NSMT - Cr21831, KNWIshigaki2E; 8 specimens, NSMT - Cr21832, KNWIriomote2I ; 8 specimens, NSMT - Cr21833, KNWIriomote3D ; 1 specimen, NSMT - Cr21834, KNWYaku1L.</p></tp:treatment-sec><tp:treatment-sec sec-type="Diagnosis (male)"><title>Diagnosis (male).</title><p>Mandibular palp article 2 with 15 setae. Right mandible lacinia mobilis with dentate surface. Upper lip epistome with marginal setae. Gnathopod 1 coxa with 1 long medial seta. Gnathopod 2 carpus distally truncate, expanded; propodus mediofacial setal row displaced below midline. Pereopods 5–7 bases posteriorly tapered. Epimeron 1 with anteroventral tuft of setae. Telson apex with strong point.</p></tp:treatment-sec><tp:treatment-sec sec-type="Description (male)"><title>Description (male).</title><p>Head. Anterior margin rounded, anterodistal margin evenly rounded; ventral cephalic keel anterior margin excavate, anteroventral margin subquadrate, ventral margin straight; eyes with more than 10 ommatidia, round. Antenna 1 0.3 × body length, flagellum 9–articulate, peduncle article 1 width less than 2 × article 2, accessory flagellum absent, aesthetascs absent. Antenna 2 0.3 × body length, subequal in length with antenna 1, flagellum 3–articulate. Mandibular palp ratio of articles 1–3, 1.0: 3.4: 1.5, article 2 with 15 setae, article 3 with 2 distal setae, incisors strongly dentate; left mandible with 12 raker spines, lacinia mobilis large, strongly toothed; right mandible with 11 raker spines, lacinia mobilis small, with dentate surface. Upper lip asymmetrically lobate, anterior margin setose; epistome with marginal setae. Lower lip inner lobes fused, with facial setae; outer lobes with moderate gape, anterior margins setose. Maxilla 1 palp 2–articulate with 4 distal setae; outer plate with 7 distal robust setae and 4 distal slender setae. Maxilla 2 inner plate with 7 robust distal setae and 10 slender distal setae; outer plate with 3 robust distal setae and 13 slender marginal setae. Maxilliped inner plates distal margin with v-shaped indentation, with short robust setae and long setae; outer plate inner margin smooth, reaching 0.2 × length of palp article 1, with 4 distal setae and 1 distal spine, facial setae absent; palp article 4 subequal in length with article 3, distally acute.</p><p>Pereon. Coxae 1–4 relative widths 1.0: 1.1: 0.8: 1.5. Gnathopod 1 coxa smooth, with tiny marginal setae, smooth, anterodistal margin produced, subquadrate, serrate, distal margin straight, posterior margin excavate, medial facial seta present; basis proximally widened, anterior margin with 6 short setae, posterior margin bare; ischium <!--PageBreak-->bare; carpus linear, length 14.2 × width, proximal margin dentate, distal margin with 3 short setae; propodus straight, palm dentate with 6 distal setae; dactylus smooth, reaching 0.3 × propodus length. Gnathopod 2 coxa broader than long, subequal to coxa 3, smooth, with tiny marginal setae, anterodistally rounded, distal margin straight,<!--PageBreak--> posterior margin straight, facial setae absent; basis linear, with two small anterodistal tubercles, anterior margin with 11 short and long setae, posterior margin bare; ischium with 2 anterior setae; carpus 0.3 × propodus length, curved, distally truncate, expanded, anterior margin dentate; propodus with 1 mediofacial setal row displaced below midline, reaching 0.8 × propodus length, with 1 row of submarginal setae, posterior margin smooth, palm convex with 3 major tubercles; dactylus curved, proximal margin smooth, bare, anterior margin distally subacute, reaching 0.6 × propodus length. Pereopod 3 coxa length 1.5 × width, anterodistal corner overriding distal face of coxa 2, extending below it, smooth, with tiny marginal setae, anterior margin straight, distal margin oblique, posterior margin straight, facial setae absent. Pereopod 4 coxa smooth, bare, anterior margin produced, distal margin evenly rounded, posterior margin excavate, facial setae absent. Pereopods 5–7 coxae facial setae absent; bases posteriorly tapered, width length ratios 1: 1.3, 1: 1.3, 1: 1.1; posterior margins smooth, setose.</p><p>Pleon. Epimeron 1 with tuft of anteroventral setae, epimeron 2 with ventral setae, epimeron 3 bare; epimeron 3 posteroventral corner subquadrate. Uropods 1–3 relative lengths 1.0: 0.8: 1.1. Uropod 1 peduncle and outer ramus subequal in length with inner ramus; inner ramus with 4 robust seta; outer ramus with 8 robust setae. Uropod 2 peduncle 0.7 × inner ramus length; outer ramus 0.6 × inner ramus length; inner ramus with 3 robust seta; outer ramus with 2 robust setae. Uropod 3 peduncle 1.1 × inner ramus length; outer ramus 0.9 × inner ramus length; inner ramus with 2 robust seta; outer ramus with 5 robust setae. Telson 2.5 × longer than wide, apex with strong point.</p></tp:treatment-sec><tp:treatment-sec sec-type="Female (sexually dimorphic characters)"><title>Female (sexually dimorphic characters).</title><p>Gnathopod 1 basis anterior margin with 10 short setae; carpus distal margin with 4 short setae; propodus palm with 4 distal setae. Gnathopod 2 basis without tubercles, anterior margin with 13 short and long setae; ischium proximal ridge of 3 setae, 1 distal seta, and 1 posterodistal seta; carpus distal end slightly expanded; propodus palm with smaller tubercles.</p><fig id="F13" position="float" orientation="portrait"><label>Figure 13.</label><caption><p><italic><tp:taxon-name>Leucothoe vulgaris</tp:taxon-name></italic> sp. n., holotype male, 4.8 mm, RUMF-ZC-1672.</p></caption><graphic xmlns:xlink="http://www.w3.org/1999/xlink" xlink:href="ZooKeys-163-013-g013.jpg" position="float" orientation="portrait" xlink:type="simple"/></fig><fig id="F14" position="float" orientation="portrait"><label>Figure 14.</label><caption><p><italic><tp:taxon-name>Leucothoe vulgaris</tp:taxon-name></italic> sp. n., holotype male, 4.8 mm, RUMF-ZC-1673.</p></caption><graphic xmlns:xlink="http://www.w3.org/1999/xlink" xlink:href="ZooKeys-163-013-g014.jpg" position="float" orientation="portrait" xlink:type="simple"/></fig></tp:treatment-sec><tp:treatment-sec sec-type="Etymology"><title>Etymology.</title><p>After the Latin ‘vulgaris’, meaning ‘common, commonplace’ and referring to the widespread distribution and the apparent lack of host specificity of this species.</p></tp:treatment-sec><tp:treatment-sec sec-type="Ecology"><title>Ecology.</title><p>In branchial chamber of solitary ascidians, <italic><tp:taxon-name>Pyura</tp:taxon-name></italic> sp. (Fig. 18E); <italic><tp:taxon-name>Pyura microcosmus</tp:taxon-name></italic> (Fig. 18D); <italic><tp:taxon-name>Rhopalaea circula</tp:taxon-name></italic> (Fig. 18F); compound ascidians, <italic><tp:taxon-name>Clavelina</tp:taxon-name></italic> sp. (Fig. 18C); purple hard sponge with small holes; <italic><tp:taxon-name>Haliclona</tp:taxon-name></italic> of Grant, 1836 (blue sponge); <italic><tp:taxon-name>Callyspongia</tp:taxon-name></italic> of Duchassaing &amp; Michelotti, 1864 (beige sponge); and coral rubble.</p></tp:treatment-sec><tp:treatment-sec sec-type="Relationships"><title>Relationships.</title><p><italic><tp:taxon-name>Leucothoe vulgaris</tp:taxon-name></italic> is part of the “<italic><tp:taxon-name>Leucothoe commensalis</tp:taxon-name></italic> group” in the same aspects that <italic><tp:taxon-name>Leucothoe trulla</tp:taxon-name></italic> is similar (see ‘Relationships’ under <italic><tp:taxon-name>Leucothoe trulla</tp:taxon-name></italic>). <italic><tp:taxon-name>Leucothoe vulgaris</tp:taxon-name></italic> differs from these species in having a setose epistome (smooth in reports of all <italic><tp:taxon-name>Leucothoe</tp:taxon-name></italic> species), a dentate surface on right mandible lacinia mobilis, and a telson with a strong point (most <italic><tp:taxon-name>Leucothoe</tp:taxon-name></italic> species have a tridentate apex).</p></tp:treatment-sec><tp:treatment-sec sec-type="Remarks"><title>Remarks.</title><p><italic><tp:taxon-name>Leucothoe vulgaris</tp:taxon-name></italic> has a distinct red “saddleback” color pattern found in ascidian-dwelling leucothoids worldwide and yellow antennae (Fig. 17A). This species is widespread throughout the Ryukyu Archipelago, inhabiting many species of ascidians and sponges.</p></tp:treatment-sec><tp:treatment-sec sec-type="Distribution"><title>Distribution.</title><p>East China Sea: Okinawa–jima Island, Iriomote–jima Island, Ishigaki–jima Island (all Okinawa), Okinoerabu–jima Island, Yoron–jima Island, Tokunoshima Island, Amami–oshima Island, and Yakushima Island (all Kagoshima), Japan.</p><!--PageBreak--></tp:treatment-sec></tp:taxon-treatment></tp:taxon-treatment>
